# Supplementary material for: Diversity, Pathogenicity, and Biological Characteristics of Root Rot Pathogens from Lycium barbarum L. in Qinghai Province, China
Source: J Fungi (Basel). 2026 Jan 13;12(1):62. doi: 10.3390/jof12010062 (PMC12842772; doi:10.3390/jof12010062)
Supplement: Supplementary file 1 [file jof-12-00062-s001.zip]

Archive with 1 entries (1 files):
- jof-3924579-supplementary.pdf
